# Supplementary material for: The increasing trend in the consumption of ultra-processed food products is associated with a diet related to chronic diseases in Colombia—Evidence from national nutrition surveys 2005 and 2015
Source: PLOS Glob Public Health. 2024 Jan 11;4(1):e0001993. doi: 10.1371/journal.pgph.0001993 (PMC10783756; doi:10.1371/journal.pgph.0001993)
Supplement: S1 Fig — (XLSX) [file pgph.0001993.s002.xlsx]

## Sheet: Sociosdemographics 
		S1 Fig. Food consumption, according to NOVA classification and sociodemographics factors in Colombia
		Variables	Natural or minimal processed foods	processed culinary ingredients	Processed foods	Ultraprocessed food products
		SEX
		Women	58.9	8.1	13.7	19.2
		Men	59.5	6.2	15.1	19.2
		AGE (Y)
		Less than 1 y	41.2	6.1	3.2	49.4
		1 to 4 y	55	10.7	9.7	24.6
		5 to 12 y	56.4	9.1	12.8	21.5
		13 to 17 y	56.9	5	15.9	22.2
		18 to 26 y	57.2	5.3	16.7	20.9
		27 to 49 y	61.3	6.7	15.6	16.4
		50 to 64 y	65.4	7.8	13.8	13
		Pregnant women	61.4	8.5	14.1	16.1
		RESIDENTIAL AREA
		Urban	57.2	6.4	15.3	21
		Rural	66	9.7	11.2	13.2
		ETHNICITY
		No etnnicity	59	7	14.5	19.5
		Black/Mulato/Afro	59	7.9	13.9	19.2
		Indigenous	67.1	9.8	11.2	11.9
		Wealth Quartiles
		1	64.5	9.4	11.9	14.2
		2	57.7	7.1	14.7	20.6
		3	57.2	6.2	15.2	21.5
		4	54.9	4.9	17	23.2
		TOTAL	59.2	7.2	14.4	10.2
